# Supplementary material for: Characterization of Oral Microbiota in Cats: Novel Insights on the Potential Role of Fungi in Feline Chronic Gingivostomatitis
Source: Pathogens. 2021 Jul 17;10(7):904. doi: 10.3390/pathogens10070904 (PMC8308807; doi:10.3390/pathogens10070904)
Supplement: Supplementary file 1 [file pathogens-10-00904-s001.zip]

Archive with 1 entries (1 files):
- pathogens-1285870-supplementary.pdf
